# Supplementary material for: Effects of velocity based training vs. traditional 1RM percentage-based training on improving strength, jump, linear sprint and change of direction speed performance: A Systematic review with meta-analysis
Source: PLoS One. 2021 Nov 18;16(11):e0259790. doi: 10.1371/journal.pone.0259790 (PMC8601436; doi:10.1371/journal.pone.0259790)
Supplement: S1 Dataset — (XLSX) [file pone.0259790.s001.xlsx]

## Sheet: Sheet1
Study	Measures	Outcome
		VBT						PBT
	Tests	sample	Pre-mean	Pre-sd	Post-mean	Post-sd	difference	sample	Pre-mean	Pre-sd	Post-mean	Post-sd	difference
2019-Dorrell	back squat 1RM (kg)	8	147.8	25	161.6	27.1	13.8	8	131.9	27.2	143.8	24.7	11.9
	CMJ (cm)		48.2	10.2	50.6	11.9	2.4		48.2	7.6	48.7	8.2	0.5
2019- Orange	back squat 1RM (kg)	12	137	18.5	145	16.6	8	15	136	16.6	145	16.8	9
	CMJ (cm)		39.2	4.3	41.7	5.5	2.5		38	3.9	39.6	4.3	1.6
	10m Sprint (s)		1.74	0.21	1.84	0.08	0.1		1.77	0.05	1.81	0.09	0.04
	load-velocity profile (m·s-1) 60%		0.78	0.1	0.82	0.08	0.04		0.82	0.06	0.81	0.1	-0.01
2020-Banyard	back squat 1RM (kg)	12	136.7	18.9	153.6	19.4	16.9	12	135.2	11	152.1	12.8	16.9
	PV - CMJ (m·s-1)		2.5	0.23	2.69	0.25	0.19		2.53	0.19	2.63	0.21	0.1
	load-velocity profile (m·s-1) 60%		0.9	0.06	0.97	0.08	0.07		0.87	0.06	0.93	0.07	0.06
	10m Sprint (s)		1.9	0.08	1.83	0.07	-0.07		1.9	0.1	1.86	0.1	-0.04
	DL - COD (s)		2.32	0.1	2.2	0.1	-0.12		2.3	0.1	2.21	0.11	-0.09
1995-Song Chen	back squat 1RM (kg)	8	277.38	15.16	303.83	24.4	26.45	8	269.25	49.23	304.34	46.02	35.09
2020-Zhihui Wang	back squat 1RM (kg)	10	110.3	14.29	136	17.13	25.7	10	106	17.78	129.3	15.64	23.3
	CMJ (cm)		53.22	7.19	62.17	8.97	8.95		44.02	7.01	51.14	8.03	7.12
	10m Sprint (s)		1.92	0.15	1.56	0.14	-0.36		1.93	0.71	1.54	0.89	-0.39
	T test(s)		10.6	0.57	9.36	0.44	-1.24		10.73	0.49	9.87	0.39	-0.86
2021-Held	back squat 1RM (kg)	11	123.3	8.6	153.8	26.5	30.5	10	131.4	25.2	143.7	28.3	12.3
